# Supplementary material for: High-precision chemical quantum sensing in flowing monodisperse microdroplets
Source: Sci Adv. 2024 Dec 11;10(50):eadp4033. doi: 10.1126/sciadv.adp4033 (PMC11633744; doi:10.1126/sciadv.adp4033)
Supplement: Supplementary file 2 — Movies S1 to S6 [file sciadv.adp4033_movies_s1_to_s6.zip]

Archive with 6 entries (6 files):
- adp4033_movie_s1.mp4
- adp4033_movie_s2.mp4
- adp4033_movie_s3.mp4
- adp4033_movie_s4.mp4
- adp4033_movie_s5.mp4
- adp4033_movie_s6.mp4
